# Supplementary material for: LILRB2/PirB mediates macrophage recruitment in fibrogenesis of nonalcoholic steatohepatitis
Source: Nat Commun. 2023 Jul 22;14:4436. doi: 10.1038/s41467-023-40183-3 (PMC10363120; doi:10.1038/s41467-023-40183-3)
Supplement: Supplementary file 3 — Source Data [file 41467_2023_40183_MOESM3_ESM.xlsx]

## Sheet: Fig.1
Fig.1a				Fig.1b			Fig.1c								Fig.1d								Fig.1f
Healthy Control	Simple steatiosis	NASH		Simple steatiosis	NASH		0	1	2	3	4	5	6		0	1	2	3	4	5	6-8		PirB				Angptl8
34	112	173		0.756	2.76792		75.6592	88.3802	222.15	167.408	142.595	201.58	362.613		10.8645	13.5339	13.4489	13.7251	13.4321	13.7878	13.498		ND	CDHFD	MCD		ND	CDHFD	MCD
30	309	164		2.88822	4.17733		57.9715	211.855	108.54	139.709	140.156	248.192	116.202		12.9209	13.7168	13.8223	13.4466	14.0978	13.6157	13.3098		1.05	3.67	2.06		0.89	11.27	27.35
14	153	172		0.348322	2.7915		103.933	101.225	103.143	253.033	97.4873	205.1	205.518		12.4469	13.6811	13.8223	13.378	13.4164	13.7143	13.1327		0.89	2.89	3.82		0.74	7.28	16.31
16	166	234		3.55288	2.09854		67.2874	93.9024	82.4743	147.586	75.5249	162.091	192.501		12.0068	13.9599	13.8979	13.434	13.3128	13.7336	13.7897		1.17	1.65	1.02		1.14	13.22	10.18
27	178	93		3.27875	3.00006			135.464	248.846	164.048	167.207	218.681	183.888		12.4187	14.2211	13.444		13.7599	13.3931	13.9051		0.74	3.31	1.82		1.72	14.33	16.11
90	209	58		2.91977	2.44598				188.967	142.679	125.136	172.077	112.682		12.0312	13.6691	14.0068		13.3139				0.95	1.97	2.66		1.5	9.13	29.9
13	210	280		2.09932	2.94696				149.938	194.506	199.708	207.466	91.1004		11.4797	13.2448	14.0454		13.5483				1.4	2.67	3.17		0.62	15.59	24.04
26	184	119		3.40051	2.91872				101.221	187.985	92.953	115.63	112.254		11.8886	13.3981			13.4248
24	139	143		3.67858	3.18371				124.491	143.265	214.91	146.188			11.2121	12.3493
89	147	152		2.54858	4.66971					172.756	167.276	240.209			11.1934	12.06
53	294			2.63248	1.48232					186.892	111.192	384.287			11.5301
24	102			1.96039	3.331					168.993	319.931	111.357			11.4457
27	64			4.00532	2.76437					104.778	198.041	161.292			10.6446
30	232			2.42649	3.22123					141.6	113.351	136.205			11.3774
	241			2.18564	3.05434					118.229	183.483	117.027			13.4489
				2.26282	3.65052					206.94	103.881	111.171			11.9193
				2.85544	2.2597					65.7353		184.316			12.094
				2.38824	1.3645					83.1465		127.116			11.6772
				3.02847	3.6324										12.6567
				2.40111	2.78058										12.9328
				2.36114	3.91357										11.286
				3.4788	4.01996										12.7482
				2.46995	2.52121										11.1744
				3.81416	9.18089										12.3011
				2.51691	2.6302
				2.31045	2.8109
				2.19967	2.06478
				2.59788	3.31929
				1.49534	2.95837
				2.52699	4.62849
				2.393	3.82768
				2.52134	3.0626
				4.40999	3.51967
				1.48499	3.59563
				1.64301	3.17694
				2.5682	2.63615
				2.15372	3.66216
				2.20631	2.901
				2.60968	3.42548
				3.12241	2.23115
				2.22538	3.24564
				2.86171	2.76803
				1.90805	2.61636
				2.16772	3.33252
				2.33463	2.41478
				1.78028	4.17276
				2.9363	2.21586
				2.1697	2.96396
					2.6733
					3.0961
Fig. 1g

## Sheet: Supplementary Fig. 1
Supplementary Fig. 1a
Angptl1								Angptl2								Angptl3								Angptl4								Angptl5								Angptl6								Angptl7
0	1	2	3	4	5	6-8		0	1	2	3	4	5	6-8		0	1	2	3	4	5	6-8		0	1	2	3	4	5	6-8		0	1	2	3	4	5	6-8		0	1	2	3	4	5	6-8		0	1
9.27398	9.58	9.66835	8.69052	9.28618	8.65819	9.59649		12.286	11.1231	11.2464	11.6384	12.1342	12.483	11.6642		12.8536	13.4294	13.1982	12.3237	12.8433	12.7338	13.0412		8.5603	8.52861	8.64576	8.49104	8.59501	8.38579	8.72874		10.4214	8.32654	8.5622	9.03356	8.8427	8.90579	8.70007		11.5474	11.6478	11.5906	12.218	12.4367	10.637	11.9237		8.25995	8.7281
9.44893	9.19828	9.01356	8.11282	9.35111	9.16118	8.66933		12.5379	11.4362	11.4116	11.7813	11.29	11.2776	11.5757		12.3774	12.9249	12.826	11.8208	12.6773	13.516	12.6589		8.23284	8.68569	8.87241	8.20753	9.02284	8.74911	8.02663		9.75039	8.21666	9.08012	10.5374	8.2209	8.42881	11.0939		10.9091	11.7581	11.854	12.2768	11.6661	12.1564	12.1044		8.52858	8.63972
9.00767	8.53472	9.4145	8.73903	9.10091	8.58666	8.17303		11.8535	11.6604	11.9486	10.8929	11.4862	12.5938	11.9034		12.748	12.3895	13.3388	12.908	12.761	11.9878	12.2724		9.10536	8.28044	8.77445	7.79709	7.99462	7.94723	8.50697		9.29649	9.11544	8.82357	10.1927	9.58788	12.1815	9.58193		11.8685	11.6236	11.4909	12.1086	11.8765	11.4431	12.1873		8.22078	7.97471
8.384	8.7372	9.05074	8.83662	8.90234	9.37094	8.92501		11.8357	11.0205	11.2007	11.6029	11.4712	12.2715	11.5962		12.0388	13.1516	13.3433	13.288	13.253	13.2274	12.97		8.27397	7.83639	8.8744	7.95981	8.39466	8.2911	8.28286		10.2875	10.1658	8.37549	11.076	8.94243	9.13883	7.85292		11.0709	11.7039	11.1668	11.8582	11.6627	11.8302	12.0073		8.33565	8.39599
8.64743	8.64002	8.29308		9.10744	8.78281	8.36535		11.3908	12.0732	11.5878		11.3142	11.3748	12.046		12.7045	12.6085	12.6408		12.8764	13.145	12.679		8.44259	8.48396	8.13003		8.60883	8.06082	7.94113		10.373	9.08215	10.2458		8.77848	10.1237	10.5243		11.7217	11.9729	12.5056		12.1129	11.7822	11.9954		8.14085	7.91786
8.67889	8.66108	9.18001		8.7848				11.9576	11.8851	11.7348		11.795				13.0277	12.773	13.2018		13.2955				8.30952	8.93371	8.79499		8.35355				9.78544	7.80717	7.92594		10.8823				11.3064	11.7451	12.0094		11.5022				8.22582	8.52203
8.86164	8.89396	9.1649		8.54311				11.1195	11.3614	11.7448		12.151				12.5712	12.9458	12.9979		12.7789				9.70505	8.2911	8.32006		8.05851				9.02489	9.8777	8.43346		10.2993				11.3174	12.0352	12.143		11.9828				8.06329	8.1812
9.11576	9.00752			8.37337				11.7076	10.7637			11.6131				13.5295	13.0005			12.7737				9.42405	8.26169			8.04082				7.94657	9.2911			9.83526				12.0309	11.7492			11.9138				8.12605	8.22469
8.67315	8.3645							11.2993	11.7509							13.124	11.6918							8.1928	8.13509							10.857	11.8299							11.6323	11.5982							8.10579	8.45675
8.39796	9.03111							12.7058	12.4724							12.0915	12.7263							8.16116	8.9913							10.462	9.40733							12.0814	12.0363							8.13693	8.3682
8.8367								12.7394								9.11298								7.88819								12.8332								10.2255								8.30596
8.71529								11.3742								12.3362								8.3493								9.24507								11.8135								8.03245
8.61796								11.4491								12.7899								8.23883								10.7293								11.5268								8.16627
8.56468								11.3559								12.4582								8.58927								9.59346								11.8979								7.87387
8.76135								10.416								12.9014								8.34028								10.1559								11.477								8.20726
8.60549								11.3964								12.673								8.44031								10.894								11.9183								8.17466
9.31549								11.9034								12.9572								8.44675								9.86049								11.7012								8.10518
8.51621								11.7224								12.8298								8.19205								10.1756								11.5957								8.18113
8.17474								10.6185								11.9159								8.52794								9.09626								11.6302								8.09652
8.8079								11.6847								12.3846								8.24558								11.3435								11.6915								8.17109
9.51413								12.3944								12.977								9.25586								8.58783								11.9018								7.75157
9.20477								11.2282								12.9964								9.45961								7.69102								11.7922								7.99182
8.68412								11.4209								12.6082								8.32256								10.3201								11.5344								8.11358
8.77219								11.2801								12.4972								8.12308								11.1341								12.2593								8.70125
Supplementary Fig. 1c
Body weight (g)				Liver-to-body ratio				Liver TG (mg/g tissue)				ALT (IU/L)
ND	CDHFD	MCD		ND	CDHFD	MCD		ND	CDHFD	MCD		ND	CDHFD	MCD
33.4	46.5	12.3		0.0366545	0.0511183	0.0519512		111.118	201.094	171.795		27.1	110.6	81.2
31.5	39.3	12.1		0.0326228	0.0553206	0.0461983		95.67	257.369	193.481		40.6	86	90.4
29.8	45.2	11.6		0.0359619	0.0548964	0.0518103		135.86	206.851	139.883		50.3	93.1	73.6
26.7	42.4	12		0.0338825	0.0453982	0.0481667		138.205	213.665	177.185		62.7	97.9	75.6
30.4	47.1	11		0.0399529	0.0466745	0.0426364		102.433	185.016	137.888		56	147.9	119.6
31.6	40.8	12.3		0.0369638	0.0628875	0.0497561		106.413	227.212	147.777		52.3	155.7	80.4
Supplementary Fig. 1d
Angptl1		Angptl2		Angptl3		Angptl4		Angptl5		Angptl6		Angptl7		Angptl8
ND	CDHFD	ND	CDHFD	ND	CDHFD	ND	CDHFD	ND	CDHFD	ND	CDHFD	ND	CDHFD	ND	CDHFD
0.012	0.012	0.1	0.125	2.494	3.947	0.019	0.15	0	0	0.869	1.07	0.016	0.004	0.89	11.275
0.017	0.012	0.105	0.251	4.098	3.135	0.011	0.05	0	0	0.812	0.951	0.005	0.005	0.737	7.284
0.007	0.004	0.176	0.132	5.038	1.358	0.03	0.069	0	0	0.832	0.579	0.005	0.011	1.136	13.224
0.008	0.007	0.108	0.161	5.735	1.701	0.087	0.02	0	0	0.536	0.714	0.01	0.004	1.722	14.333
0.015	0.006	0.134	0.125	3.543	1.119	0.129	0.068	0	0	0.818	0.634	0.009	0.018	1.496	9.13
0.009	0.014	0.148	0.19	2.957	4.894	0.321	0.094	0	0	0.709	1.364	0.011	0.014	0.618	15.591
Supplementary Fig. 1e					Supplementary Fig. 1f
					Liver	eWAT	iWAT	Heart	Spleen	Kidney	Muscle
					43.672	19.53	2.255	3.78	1.313	0.505	0.022
					38.514	14.441	3.376	4.557	1.981	0.414	0.018
					74.958	6.497	3.85	0.206	1.245	0.154	0.162
					36.566	6.901	4.89	0.218	0.369	0.256	0.256
					48.567	5.167	3.538	0.232	0.584	0.325	0.04
					60.257	4.656	5.105	0.2	0.77	0.601	0.054
					25.382		5.998	1.212		0.327	0.056
					31.147		7.236	1.354			0.086
[truncated: 5 more columns]

## Sheet: Fig.2
Fig.2a
	ND				CDHFD
BM	87.7888	129.785	76.0471	111.02	104.333	154.171	98.9568	68.6915
Spleen	46.6034	45.8732	28.5257	39.3546	57.916	64.2288	33.8347	83.0245
Liver	1.16669	0.960486	0.892391	1.27503	4.43707	6.36693	5.12748	11.0919
Fat	0.723423	0.521231	0.563995	0.610214	1.70969	2.31214	3.3189	1.33512
Heart	0.340702	0.436842	0.205457	0.192529	0.147337	0.210224	0.230312	0.212335
Kidney	0.296929	0.261763	0.310149	0.269466	0.198759	0.339177	0.387775	0.387847
Muscle	0.035556	0.041021	0.048152	0.059055	0.022693	0.02202	0.038139	0.059211
Fig.2c
CD45+			PirB+/CD45+
ND	CDHFD		ND	CDHFD
24	41.7		19.4	40.6
28.1	35.7		27.3	55.2
22.4	44.2		18.5	42.1
19.2	58.7		22.4	43.2
21.8	35.9		21.7	38.7
24	47.2		33.2	45.4
Fig.2d								Fig.2h					Fig.2i					Fig.2k
	ND			CDHFD
MDMs	607.416	273.927	359.605	612.849	346.528	436.79
KCs	48.9159	38.4605	44.6001	59.0827	132.803	111.141
B cells	28.6212	41.9455	49.2722	47.0139	44.2379	32.9778
Nets	15.6984	13.5978	19.1987	18.4975	20.5249	13.3036
Hepatocytes	0.731159	1.17652	0.637485	1.12357	0.46558	3.48599
HSCs	0.227882	0.33519	0.666148	0.122406	0.379914	0.137944
Endotheliocyte	0.566035	0.405217	1.36315	0.188255	0.066535	0.496698
Fig.2m
		Scamble						rANGPTL8
MDMs	Il-1β	1.89521	0.93524	1.77303	0.79665	0.43866	0.91057	65.8316	43.4158	84.5387	102.77	85.543	73.6548
	Il-6	0.65432	0.74602	0.64355	1.40421	1.60481	1.4126	55.1876	87.6862	157.916	124.668	137.802	83.5217
	Tnf-α	0.78194	0.74983	0.77409	1.27387	1.3552	1.27628	8.38553	20.9032	16.3723	9.02281	5.31514	11.8241
KCs	Il-1β	1.01657	1.02425	0.96041	1.51735	0.81741	0.80626	6.87745	5.58473	3.55301	1.18484	1.20174	1.1507
	Il-6	0.55832	0.46714	1.16269	1.43206	1.50766	1.52736	0.97461	0.90959	0.8566	1.37779	1.20991	1.38236
	Tnf-α	1.16735	1.37056	1.13257	0.65865	1.34127	0.62469	1.4614	1.34901	1.47566	0.72364	0.68255	0.64285
Heapatocytes	Il-1β	0.82902	0.74533	1.15235	0.89047	1.36114	1.15871	1.7927	1.26407	0.65721	1.42498	1.06226	1.63553
	Il-6	1.05064	1.01055	1.25335	0.74747	1.00378	1.00158	0.48713	0.96943	2.82726	1.7268	0.87942	0.98669
	Tnf-α	0.78571	1.01004	1.59748	0.89927	1.16095	0.75555	0.71172	0.76519	0.92728	0.95599	1.20917	0.90355

## Sheet: Supplementary Fig. 2
Supplementary Fig. 2b
ND	CDHFD		ND	CDHFD
11.9	33.1		50.2	28
12.1	62.5		65.4	33.2
7.5	58.7		62	25.2
4.79	55.6		68.3	26.9
11.4	67.4		58.3	38.3
8.34	50		53.8	52.1

## Sheet: Fig.3
Fig.3a											Fig.3b
goDescription	goType	geneRatio	bgRatio	pvalue	padj	qvalue	enrichScore	overlapGeneCount
Cytokine production	biological process	66/548	396/23577	5.23286e-37	4.56305e-34	3.1959e-34	7.17062	66
leukocyte chemotaxis	biological process	29/548	191/23577	1.03768e-15	4.76241e-14	3.33553e-14	6.5324	29
leukocyte migration	biological process	42/548	305/23577	1.49163e-20	1.69306e-18	1.18579e-18	5.92458	42
Cell adhesion molecules (CAMs)		30/281	171/8741	1.54578e-14	2.14591e-13	1.56014e-13	5.45733	30
cytokine-mediated signaling pathway	biological process	42/548	335/23577	5.32825e-19	4.07565e-17	2.85453e-17	5.39402	42
NF-kappa B signaling pathway		19/281	112/8741	2.23966e-09	1.65175e-08	1.20087e-08	5.27704	19
cytokine activity	molecular function	27/547	218/22933	2.82246e-12	6.56692e-10	5.56569e-10	5.19255	27
cytokine receptor binding	molecular function	32/547	286/22933	4.48347e-13	3.12946e-10	2.65232e-10	4.69091	32
Cytokine-cytokine receptor interaction		40/281	296/8741	5.20408e-15	8.18775e-14	5.95274e-14	4.20362	40
Fig.3d											Fig.3f
liver macrophages	WT				KO						Loxp-0d	Angptl8HepKO-0d	Loxp-10d	Angptl8HepKO-10d
0	5.3108	7.2801	6.20445	5.97604	5.0014	5.3022	4.1478	5.28876			3	2	16	3
1	0.7547	0.6605	0.6818		0.5339	0.5558	0.6711				7	4	21	6
3	1.33536	1.0192	1.2994		1.09737	1.0309	1.2901				2	5	18	8
7	2.31255	2.9046	1.8513		1.1845	1.1895	1.37853				10	8	15	10
10	2.8951	5.02988	3.44726		1.9464	2.023	1.34088				6	3	27	11
											7	5	20	15
KCs	WT				KO						8	6	17	3
0	6.3165	5.4162	5.05428	4.593	6.0361	3.90765	4.5722	4.98996			5	4	19	9
1	0.3423	0.2961	0.3666		0.3255	0.3594	0.4053				6	3	15	10
3	0.59748	0.4296	0.4776		0.51219	0.7113	0.5463				4	3	10	8
7	0.82485	1.1994	0.7461		0.8469	0.7539	0.57409						25	17
10	1.1247	1.10864	0.86394		1.1254	0.75087	0.63973
MDMs	WT				KO
0	0.7178	0.9636	0.78825	0.92176	0.2988	0.2661	0.24015	0.2494
1	0.5124	0.3644	0.3152		0.2084	0.3964	0.2658
3	0.73788	0.5896	0.8218		0.58518	0.3196	0.7438
7	1.4877	1.7052	1.1052		0.3376	0.4356	0.80444
10	1.7704	3.92124	2.58332		0.821	1.27213	0.70115
Fig.3g
loxp	Angptl8HepKO
Saline	Saline	0.1 mg/kg rA8	1.0 mg/kg rA8
0.27636	0.2661	0.4884	0.99459
1.00695	0.24015	0.5635	1.14897
0.91042	0.2494	0.7892	0.7129
0.60723	0.36624	0.8418	1.0982
0.50045	0.77271	0.47183	0.8791
0.9636	0.54266	0.59812	1.5413
0.78825	0.31003	0.7871	0.7982
0.92176
1.297
Fig.3h
	Scramble			rANGPTL8
0h	0	0	0	0	0	0
6h	1.3184	1.6624	1.5696	3.621	6.017	5.188
12h	1.8336	0.812	1.9592	9.075	6.566	4.642
24h	4.1936	2.5712	3.7056	18.896	17.066	10.555
36h	3.0128	4.5832	4.4096	40.981	29.662	27.659
Fig.3j
Gene_id	Gene	log2FoldChange	pvalue
ENSMUSG00000029084.5	Cd38	2.57523	5.29424e-10	M1
ENSMUSG00000022901.13	Cd86	1.82209	4.14299e-13
ENSMUSG00000034855.13	Cxcl10	2.98837	5.07834e-11
ENSMUSG00000029417.9	Cxcl9	4.22886	4.28605e-05
ENSMUSG00000052270.7	Fpr2	6.41747	6.81207e-17
ENSMUSG00000050350.7	Gpr18	2.07543	0.000143684
ENSMUSG00000004296.14	Il12b	1.61735	0.0494934
ENSMUSG00000070427.4	Il18bp	3.05024	2.09035e-21
ENSMUSG00000027398.13	Il1b	5.62751	1.20916e-12
ENSMUSG00000029771.12	Irf5	0.10404	0.659178
ENSMUSG00000035356.16	Nfkbiz	1.25315	2.28139e-06
ENSMUSG00000020826.8	Nos2	4.82103	0.00723738
ENSMUSG00000032487.8	Ptgs2	1.31477	0.00661486
ENSMUSG00000053113.3	Socs3	1.34664	8.66055e-07
ENSMUSG00000024401.14	Tnf	1.83701	7.61592e-19
ENSMUSG00000019987.9	Arg1	1.81315	0.250653	M2
ENSMUSG00000040809.10	Chil3	0.481543	0.52889
ENSMUSG00000063779.6	Chil4	1.99575	0.620272
ENSMUSG00000079293.11	Clec7a	-0.093657	0.741549
ENSMUSG00000037868.15	Egr2	-0.33829	0.418119
ENSMUSG00000016529.5	Il10	3.17096	0.000532072
ENSMUSG00000021356.10	Irf4	-0.0845482	0.873308
ENSMUSG00000003032.8	Klf4	-0.488184	0.317995
ENSMUSG00000026712.3	Mrc1	-0.131766	0.581161
ENSMUSG00000022346.15	Myc	-1.12303	0.000537517
ENSMUSG00000020027.18	Socs2	-0.447852	0.184722
ENSMUSG00000037820.15	Tgm2	1.57739	1.10683e-07

## Sheet: Fig.4
Fig.4e
Il-1b					Il-6					Tnf-a															Fig.4d
Scramble + IgG	A8 + IgG	Scramble + anti-PirB	A8 + anti-PirB		Scramble + IgG	A8 + IgG	Scramble + anti-PirB	A8 + anti-PirB		Scramble + IgG	A8 + IgG	Scramble + anti-PirB	A8 + anti-PirB		Fig.4b					Fig.4c
0.81357	121.053	0.41418	16.108		1.14845	54.1443	1.33996	36.411		0.31479	29.7702	0.75916	5.41359
0.79157	122.781	0.4482	17.0607		0.86069	78.7656	1.68399	40.2818		2.37702	31.8892	0.94494	4.87476
1.74751	165.808	1.16434	20.2749		0.73563	65.2055	1.30313	33.3794		1.13322	30.1986	1.60883	7.413
0.7298	103.655	1.13278	15.2172		1.09765	62.9591	0.92006	48.7341		0.69088	23.4648	0.74009	10.547
1.69106	95.5313	1.27864	62.4084		1.26248	47.2595	1.03046	34.7932		1.29115	22.4783	0.90186	14.4521
0.72	109.387	0.55429	34.5264		0.99242	95.877	1.39903	29.9756		1.32207	20.1072	1.06567	12.9103
Fig.4g
Il-1b		Il-6		Tnf-a		Il-1b		Il-6		Tnf-a
WT-scramble	WT-A8	WT-scramble	WT-A8	WT-scramble	WT-A8	PirBKO-scramble	PirBKO-A8	PirBKO-scramble	PirBKO-A8	PirBKO-scramble	PirBKO-A8
1.20788	78.3484	0.68283	131.745	1.01048	14.3304	1.02719	2.38672	0.55225	3.89361	0.42631	0.75485
1.27858	66.2049	0.5804	100.679	0.95884	12.36	1.35734	5.21919	1.22413	4.73864	1.13651	0.94546
1.29955	97.4982	0.67529	111.912	1.03211	10.8729	1.08051	2.5781	1.21868	3.7997	1.39606	1.01769
0.70008	124.606	1.36646	250.194	1.05852	8.52189	0.59493	0.64026	0.97741	1.21672	1.8692	0.52456
0.84052	162.679	1.88718	191.227	1.00681	6.51564	1.0797	0.56754	1.38889	1.18352	0.89689	0.51387
0.84676	101.553	1.44898	264.361	0.93982	4.54927	1.0334	0.67269	0.89414	0.65318	0.88186	0.46929
Fig.4h
IgG		Anti-Integrina5b1		Anti-PirB
Scramble	A8	Scramble	A8	Scramble	A8
8	95	5	137	3	27
6	82	9	90	7	18
4	56	6	36	17	13
2	78	8	60	11	10
10	72	13	51	10	12
5	158	9	56	5	15
Fig.4i
WT-scramble	WT-A8	PirBKO-Scramble	PirBKO-A8
43	111	30	29
36	178	23	34
30	137	33	52
44	81	43	24
24	138	21	37
48	168	50	72
Fig.4j
Vehicle		U0126		SB203580		MK-2206		BAY11-7082
Scramble	A8	Scramble	A8	Scramble	A8	Scramble	A8	Scramble	A8
44	127	35	89	13	10	3	3	1	3
21	86	43	42	27	14	3	2	1	2
21	116	32	94	26	12	2	3	2	3
37	80	47	103	15	12	3	11	3	6
43	76	64	52	10	7	3	7	2	3
52	157	51	78	17	11	4	9	4	2
Fig.4l
WT-loxp		PirBKO-loxp		WT-Angptl8HepKO		PirBKO-Angptl8HepKO
0d	10d	0d	10d	0d	10d	0d	10d
1.487	4.299	0.861	1.397	0.52	0.875	0.679	1.289
2.876	4.807	0.791	2.987	1.289	1.986	0.598	0.997
1.585	3.87	1.391	3.598	0.391	0.598	1.028	1.587
0.969	2.198	0.69	1.769	0.21	0.79	0.696	0.798
1.699	3.698	2.097	2.289	0.489	0.859	0.3	0.699
	5.67		2.489

## Sheet: Supplementary Fig. 4
Supplementary Fig. 4d																	Supplementary Fig. 4a
MDMs/CD45+ (%)				KCs/CD45+ (%)				Mo/CD45+ (%)				Net/CD45+ (%)
Alb-cre	Loxp/loxp	Angptl8HepKO		Alb-cre	Loxp/loxp	Angptl8HepKO		Alb-cre	Loxp/loxp	Angptl8HepKO		Alb-cre	Loxp/loxp	Angptl8HepKO
7.15288	11.402	3.59801		46.8032	48.8879	64.1843		46.8032	48.8879	64.1843		2.78203	2.09272	0.849276
12.9128	9.38266	3.10984		54.425	48.9891	53.6456		54.425	48.9891	53.6456		2.08482	0.815053	1.01567
12.8808	14.8711	2.86039		59.9957	60.9802	61.869		59.9957	60.9802	61.869		1.40147	1.09945	1.20592
10.2374	10.0522	3.70488		50.4808	56.3474	59.183		50.4808	56.3474	59.183		1.5276	1.74575	1.55953
		5.38295				60.0401				60.0401				1.42063
Supplementary Fig. 4f
MDMs	0nM			5nM			20nM			40nM
2	99	98	102	99	100	101	100	100	98	97	100	103
12	101	102	97	98	100	101	99	100	99	99	102	101
24	101	100	98	98	101	100	98	100	100	98	100	101
72	103	101	99	98	102	100	100	102	97	97	102	101
KCs	0nM			5nM			20nM			40nM
2	102	101	99	98	102	100	100	102	97	97	102	101
12	101	102	97	98	100	101	99	100	99	99	102	101
24	99	98	102	99	100	101	100	100	98	97	100	103
72	101	100	98	98	101	100	98	100	101	98	100	102
Supplementary Fig. 4g
B cells	Tcells	Nets	Monocytes	B cells	Tcells	Nets	Monocytes
5	0	15	89	21	0	20	77
19	3	11	66	7	1	19	61
17	1	21	58	11	1	12	81
8	1	7	71	16	4	11	69
Supplementary Fig. 4h
0	5	20	40
69.1145	72.5702	417.279	397.408
93.3045	165.875	274.73	464.795
85.5292	148.596	318.791	461.339
152.052			641.037

## Sheet: Fig.5
Fig.5f					Fig.5g
CD11b+ (%)					Liver TG (mg/g tissue)					Liver TC (mg/g tissue)
ND Loxp	ND Angptl8HepKO	CDHFD Loxp	CDHFD Angptl8HepKO		ND Loxp	ND Angptl8HepKO	CDHFD Loxp	CDHFD Angptl8HepKO		ND Loxp	ND Angptl8HepKO	CDHFD Loxp	CDHFD Angptl8HepKO
0.166	0.109	0.397	0.198		95.345	111.118	192.642	161.589		37.923	45.987	72.887	36.278
0.172	0.118	0.378	0.218		72.087	95.67	201.094	182.061		42.353	33.138	69.822	45.982
0.114	0.141	0.552	0.154		110.525	135.86	257.369	158.681		32.147	37.981	75.249	53.135
0.07	0.154	0.547	0.231		123.535	138.205	206.851	231.472		42.589	36.682	61.346	37.287
0.079	0.426	0.679	0.413		98.957	102.433	213.665	171.445		36.686	42.083	88.95	73.193
		0.481	0.387		153.987	106.433	185.016	135.042		45.986	38.983	83.137	39.373
					147.077	142.921	181.94	165.613		38.866	48.971	87.221	52.139
					136.988	148.153	227.212	184.358		36.287	32.993	85.136	43.319
						178.704	203.46				47.893	79.142
						154.577					33.987
Fig.5h
ALT					AST
ND Loxp	ND Angptl8HepKO	CDHFD Loxp	CDHFD Angptl8HepKO		ND Loxp	ND Angptl8HepKO	CDHFD Loxp	CDHFD Angptl8HepKO
12.887	42.38	110.559	53.774		50.074	43.597	302.9	130.749
31.025	28.67	85.951	40.579		58.033	51.109	375.912	169.766
17.865	20.91	93.072	74.581		49.179	42.597	235.68	156.516
54.988	27.068	97.944	95.491		52.075	48.198	230.749	147.853
28.876	51.758	83.627	57.683		55.322	41.393	197.193	181.6
41.691	17.368	85.951	59.708		46.485	53.148	178.771	176.361
21.98	11.093	147.932	47.932		46.517	49.079	187.914	110.569
32.089	27.068	155.681	105.325		39.568	53.134	286.874	128.958
17.898	40.579	121.502			59.732	62.989	206.609
Fig.5j
	Control ND					Angptl8HepKOND					Control CDHFD										Angptl8HepKO CDHFD
F4/80	1.07139	1.04977	1.09904	1.17019	0.80881	0.86885	1.05155	1.08355	0.90555	0.95346	4.66606	5.21742	3.0857	3.75091	5.47816	6.17509	2.63817	3.28276	5.99328	2.62524	1.5109	1.13637	0.95571	2.80717	2.92058	3.06318	3.6333	1.15526
Il-1β	1.00624	1.09823	0.96308	0.96365	0.67411	0.552	1.23587	1.3923	1.25545	1.21297	1.29374	2.3743	2.74433	1.48553	1.56834	3.90457	2.94223	1.68578	1.84533	4.43851	0.62587	0.80509	0.40421	1.46344	1.05671	3.02689	1.08561	2.6185
Il-6	0.8187	0.75996	1.10225	1.24344	0.8756	0.61331	1.52829	1.59834	0.85719	0.84484	1.17568	1.95915	1.74194	0.55828	0.73178	1.61677	3.23481	1.38638	3.52218	2.2803	0.4588	0.31644	0.27429	0.35468	0.60245	1.1381	0.52539	0.90126
Tnf-α	1.35497	1.40724	0.72708	1.03555	1.17097	1.33575	0.58949	0.94127	0.80258	1.00187	3.95844	4.14042	3.23166	1.94808	4.41152	3.77484	1.23689	1.88239	5.61877	1.51741	0.49104	0.66364	0.51446	1.50431	3.55528	1.12932	3.42045	1.87294
Tgf-β	1.71963	1.54584	0.40667	0.45581	1.01752	1.24247	1.34463	0.24284	1.4561	0.64724	1.87744	2.23623	1.69963	2.77998	1.78759	2.9065	3.4212	1.67647	1.5896	2.17876	1.02967	0.89702	0.7636	1.23234	0.75435	1.07898	1.29869	1.98778
Fig.5k
Il-1b					Il-6					Tnf-a
ND Loxp	ND Angptl8HepKO	CDHFD Loxp	CDHFD Angptl8HepKO		ND Loxp	ND Angptl8HepKO	CDHFD Loxp	CDHFD Angptl8HepKO		ND Loxp	ND Angptl8HepKO	CDHFD Loxp	CDHFD Angptl8HepKO
41.55	27.424	112.591	61.735		65.527	52.984	184.369	107.54		38.569	28.776	143.757	90.219
34.748	41.273	109.435	55.059		59.037	38.942	143.002	84.127		29.625	30.429	87.008	66.89
37.106	38.123	159.962	53.236		79.723	72.408	218.512	73.148		35.319	40.281	159.846	49.921
69.371	51.538	124.142	74.065		81.923	48.387	166.465	100.801		64.47	42.477	119.039	71.727
	37.134	99.926				75.389	138.861				47.92	109.448

## Sheet: Supplementary Fig. 5
Supplementary Fig. 5a
Il-1b					Il-6					Tnf-a
I	II	III	IV		I	II	III	IV		I	II	III	IV
0.98	97.2	1.01	154.05		3.12	1086.34	6.14	1204.79		13.23	5275.39	12.99	2623.59
1.99	157.86	2.87	65.44		15.75	2421.68	2.28	2265.81		5.81	2299.75	10.22	4358.97
0.81	75.84	0.67	177.77		1.81	1101.7	4.26	1537.96		15.44	4176.82	26.02	5516.47
0.92	131.77	0.82	154.29		2.26	1854.93	3.74	2614.23		15.59	3568.25	19.38	3875.23
Supplementary Fig. 5b	Hepatocytes				MDMs
	I	II	III	IV	I	II	III	IV
Il-1b	0.97756	2.73139	1.56875	2.98002	26.7217	1837.35	35.3652	1828.83
	1.08734	3.00528	0.57942	3.19739	33.9334	2677.27	39.2378	2806.5
	0.94079	3.10801	1.57382	3.11561	37.4371	2715.05	37.5572	1932.25
Il-6	0.9552	3.13986	0.67957	1.54304	14.2123	2098.42	10.4691	1918.97
	0.91875	3.19813	0.91259	3.52545	9.68143	2094.01	12.8569	1444.81
	1.13949	3.58821	0.96049	4.16476	8.25998	966.49	15.9433	2205.82
Tnf-a	1.119	1.97248	0.9373	2.4063	281.109	2005.8	219.842	720.758
	0.97037	2.61715	0.92352	2.57119	276.338	1861.68	206.746	1510.53
	0.92094	2.80812	0.91382	3.28246	208.858	695.811	188.59	1825.51
Supplementary Fig. 5c
TG					Tunel
I	II	III	IV		I	II	III	IV
1.2	1.4	8.7	25.5		3	28	6	39
4.1	3.7	6.2	18.3		2	20	5	27
1.9	0.9	7.8	13.9		1	17	8	45
3.5	4.4	7.2	15.9		2	38	2	22
Supplementary Fig. 5d
Fasn
I	II	III	IV
1.04791	1.1525	1.7869	5.67371
0.943929	1.5987	2.05258	3.15198
1.01097	1.16357	2.72839	2.15889
Srebp
I	II	III	IV
1.24889	1.55177	2.20881	3.7441
0.858826	1.05363	2.92375	4.61055
1.0148	0.825994	1.47437	4.54957
Scd-1
I	II	III	IV
1.06138	1.19288	1.41695	1.73439
1.0663	1.43646	1.25186	1.90229
1.0399	0.924577	1.54139	2.39822

## Sheet: Fig.6
Fig.6b			Fig.6c																	Fig.6f
Healthy	NAFLD		Healthy	NAFLD
2.04385	1.9001		1.9854	3.8256
1.47265	2.71685		1.1355	3.6964
2.74059	0.917174		1.5251	2.4069
1.05805	3.04008		3.744	5.2606
2.27758	1.83931		1.8887	4.4419
1.34285	1.5531		1.3037	4.1782
0.207952	3.44502		3.1349	5.1818
1.15428	1.38603
0.943968	4.12488
0.344464	4.25657
	2.22219
Fig.6d
Healthy									NAFLD
Il-1b			Il-6			Tnf-a			Il-1b			Il-6			Tnf-a
Scramble + IgG	rA8 + IgG	rA8 + Anti-LILRB2	Scramble + IgG	rA8 + IgG	rA8 + Anti-LILRB2	Scramble + IgG	rA8 + IgG	rA8 + Anti-LILRB2	Scramble + IgG	rA8 + IgG	rA8 + Anti-LILRB2	Scramble + IgG	rA8 + IgG	rA8 + Anti-LILRB2	Scramble + IgG	rA8 + IgG	rA8 + Anti-LILRB2
0.3943	47.348	28.4549	0.8829	79.425	33.0607	0.1915	130.439	49.0577	0.7987	162.288	11.5074	0.9938	84.52	40.9244	0.9906	68.3045	11.9841
0.9706	32.8738	16.9961	0.8614	72.3435	31.0383	0.2149	103.032	39.5262	0.9771	160.789	16.2028	1.1326	87.7633	41.8917	0.9515	74.0388	17.716
1.2335	34.277	15.4991	1.9674	70.3614	10.234	0.895	73.0977	23.7619	0.9838	93.0598	17.9525	0.8855	77.3295	46.2605	0.88	81.0536	18.1149
0.8393	31.2857	10.9196	1.9842	64.1931	11.132	0.8964	62.6184	16.0227	1.2592	81.0985	26.7787	1.0936	70.129	15.9035	1.0037	130.624	50.4093
1.0259	15.6886	2.3646	0.0719	58.5978	8.4006	2.427	52.636	15.7595	1.287	57.3415	38.6508	1.1323	43.3992	12.4733	1.0166	132.698	55.1163
1.2046	11.6478	4.9945	0.076	35.4024	6.7349	2.4544	48.7366	9.7445	1.2148	59.5024	74.6042	0.7766	37.657	9.2048	0.9532	131.834	68.0683
Fig.6e				Fig.6g											Fig.6j
Scramble + IgG	rA8 + IgG	rA8 + Anti-LILRB2		Vehicle		U0126		SB203580		MK-2206		BAY11-7082			PA + Scramble	PA + rA8
1.375	5.852	3.25		Scramble	rA8	Scramble	rA8	Scramble	rA8	Scramble	rA8	Scramble	rA8		24.8081	12.1975
1.278	4.818	2.773		1.389	4.108	1.991	6.241	1.456	2.102	2.158	5.025	1.081	1.282		18.1124	15.2089
1.292	4.865	1.869		1.191	3.811	1.299	5.599	1.458	1.905	2.356	4.68	0.934	1.184		16.9355	17.504
1.583	3.792	1.871		0.895	3.467	1.201	4.661	1.26	1.707	1.812	4.829	0.784	0.838		14.1457	20.0455
0.833	3.875	1.794		0.796	2.676	0.806	4.068	1.21	1.51	1.22	3.297	0.687	0.59		13.9619	21.9198
0.667	2.958	1.542						0.815	1.312	1.022	2.606	0.439	0.837		13.2493	24.2358
0.625	2.833	1.501													12.0743	25.8296
0.75	2.042	1.254													9.77921	28.6099
0.958	1.92	0.875													10.2625	31.3863
0.083	2.042	1.167

[truncated: 3 more sheets: Supplementary Fig. 6, Supplementary Fig. 7, Supplementary Fig. 8]
